# Supplementary material for: Sustainable Carbon Derived from Sulfur-Free Lignins for Functional Electrical and Electrochemical Devices
Source: Nanomaterials (Basel). 2022 Oct 16;12(20):3630. doi: 10.3390/nano12203630 (PMC9606865; doi:10.3390/nano12203630)
Supplement: Supplementary file 1 [file nanomaterials-12-03630-s001.zip]

Archive with 1 entries (1 files):
- nanomaterials-1939134-supplementary.pdf
